# Supplementary material for: G‐space versus E‐space: Are hornets (Hymenoptera: Vespidae) at equilibrium with honeybees in Asia?
Source: Ecol Evol. 2024 Jun 30;14(7):e11615. doi: 10.1002/ece3.11615 (PMC11214857; doi:10.1002/ece3.11615)
Supplement: Supplementary file 1 — Data S1. [file ECE3-14-e11615-s001.csv]

Pair	D	I	Expansion	Stability	Unfilling	p_D	p_I	p_Expansion	p_Stability	p_Unfilling
z1_z10	0.269303649	0.481701391	0.005377269	0.994622731	0.202559515	0.930693069	0.95049505	0.702970297	0.702970297	1		z1	apis cerana
z1_z11	0.616208119	0.759419807	0.019809972	0.980190028	0.230509434	1	1	1	1	1		z2	Apis mellifera
z1_z12	0.072167761	0.123191852	0.083409923	0.916590077	0.49156271	1	1	1	1	1		z3	Vespa crabro
z1_z13	0.026245543	0.157569228	0	1	0.691733699	1	1	0.415841584	0.415841584	1		z4	Vespa mandarinia
z1_z14	0.261502046	0.403229322	0.018147692	0.981852308	0.045159696	1	1	1	1	1		z5	Vespa simillima
z1_z2	0.635623254	0.737653597	0.094650784	0.905349216	0.07337755	1	1	1	1	1		z6	Vespa velutina
z1_z3	0.066272095	0.212107128	0.005136559	0.994863441	0.686333929	1	1	0.653465347	0.653465347	1		z7	Vespa affinis
z1_z4	0.122131015	0.275422224	0.063831928	0.936168072	0.7711871	1	1	1	1	1		z8	Vespa analis
z1_z5	0.100045624	0.1716606	0.024230138	0.975769862	0.702991263	1	1	1	1	1		z9	Vespa basalis
z1_z6	0.740926462	0.88399734	0.002842564	0.997157436	0.021134894	0.326732673	0.287128713	0.603960396	0.603960396	0.841584158		z10	Vespa bicolor
z1_z7	0.16350333	0.355737703	0.005164497	0.994835503	0.123784372	1	1	0.603960396	0.603960396	1		z11	Vespa ducalis
z1_z8	0.324859726	0.481110304	0.048647987	0.951352013	0.064126232	1	1	1	1	1		z12	Vespa dybowskii
z1_z9	0.591354333	0.748855335	0.021889691	0.978110309	0.065889412	1	1	1	1	0.97029703		z13	Vespa soror
z10_z11	0.200548404	0.256483696	0.113606159	0.886393841	0.098635317	1	1	1	1	1		z14	Vespa tropica
z10_z12	0.049800443	0.0863881	0.174383912	0.825616088	0.612762007	1	1	1	1	1
z10_z13	0.051958348	0.222003336	0	1	0.406562717	1	1	0.03960396	0.03960396	1
z10_z14	0.200175462	0.262984453	0.328917071	0.671082929	0.099612274	0.99009901	1	1	1	1
z11_z12	0.166261948	0.289891833	0.057563074	0.942436926	0.194619843	1	1	0.99009901	0.99009901	1
z11_z13	0.021075343	0.123922664	0.007222077	0.992777923	0.64544837	1	1	0.396039604	0.396039604	1
z11_z14	0.11609691	0.195142665	0.421195449	0.578804551	0.089920601	1	1	1	1	1
z12_z13	0.017422003	0.069439482	0.613595619	0.386404381	0.832462039	1	1	1	1	1
z12_z14	0.037380675	0.076612668	0.721180306	0.278819694	0.188370414	1	1	1	1	1
z13_z14	0.034785005	0.178918043	0.697561582	0.302438418	0	1	1	1	1	0.148514851
z2_z10	0.29076746	0.460096402	0.033542233	0.966457767	0.232925562	0.96039604	0.97029703	0.97029703	0.97029703	1
z2_z11	0.632538892	0.79784608	0	1	0.188448524	0.97029703	0.96039604	0.02970297	0.02970297	1
z2_z12	0.140187875	0.324885781	0.006622358	0.993377642	0.271024756	0.98019802	1	0.831683168	0.831683168	1
z2_z13	0.008763717	0.078113418	0	1	0.841744277	1	1	0.326732673	0.326732673	1
z2_z14	0.10742023	0.16580312	0.173995345	0.826004655	0.237161243	1	1	1	1	1
z2_z3	0.095227127	0.279300069	0	1	0.524844292	1	1	0.00990099	0.00990099	1
z2_z4	0.15635054	0.340526511	0	1	0.669821209	1	1	0.316831683	0.316831683	1
z2_z5	0.212985541	0.43092986	0	1	0.528103566	1	1	0.069306931	0.069306931	1
z2_z6	0.545401513	0.702412883	0.058003087	0.941996913	0.124512647	1	1	1	1	1
z2_z7	0.053860478	0.123892272	0.099492165	0.900507835	0.368354595	1	1	1	1	1
z2_z8	0.424029083	0.610982839	0.044751328	0.955248672	0.110742719	0.99009901	1	1	1	1
z2_z9	0.526874589	0.675342127	0.125946678	0.874053322	0.20369644	1	1	1	1	1
z3_z10	0.075142888	0.16496802	0.888224757	0.111775243	0.029820606	1	1	1	1	0.267326733
z3_z11	0.13589241	0.306807567	0.433864906	0.566135094	0.006209057	1	1	1	1	0.108910891
z3_z12	0.333483522	0.519243579	0.346220907	0.653779093	0	1	1	1	1	0.00990099
z3_z13	0.069385505	0.122734517	0.800522538	0.199477462	0.9000252	1	1	1	1	1
z3_z14	0.032643088	0.12139172	0.905192066	0.094807934	0.022945791	1	1	1	1	0.455445545
z3_z4	0.515742496	0.7038576	0.271832441	0.728167559	0.4681497	1	1	1	1	1
z3_z5	0.352392526	0.512940976	0.04887513	0.95112487	0.05284078	0.95049505	0.99009901	0.99009901	0.99009901	0.920792079
z3_z6	0.076274181	0.212995246	0.700766934	0.299233066	0.009246482	1	1	1	1	0.158415842
z3_z7	0.043276947	0.129584574	0.937805881	0.062194119	0.038981692	1	1	1	1	0.871287129
z3_z8	0.231575419	0.428134988	0.462177562	0.537822438	0	1	1	1	1	0.00990099
z3_z9	0.016913649	0.080460201	0.823944501	0.176055499	0.016507255	1	1	1	1	0.178217822
z4_z10	0.20276457	0.315801553	0.863847211	0.136152789	0.214475575	1	1	1	1	1
z4_z11	0.215679888	0.396170151	0.41963389	0.58036611	0.013837939	1	1	1	1	0.811881188
z4_z12	0.4018594	0.557598008	0.489053605	0.510946395	0.004365479	0.683168317	0.801980198	1	1	0.217821782
z4_z13	0.055191025	0.147612871	0.773569024	0.226430976	0.596501756	1	1	1	1	1
z4_z14	0.104924017	0.221159978	0.929179498	0.070820502	0.212574767	1	1	1	1	1
z4_z5	0.533501473	0.655654111	0.563896109	0.436103891	0.727073883	1	1	1	1	1
z4_z6	0.135206146	0.274111062	0.738737976	0.261262024	0.100098141	1	1	1	1	1
z4_z7	0.067300194	0.152385408	0.956370773	0.043629227	0.365544627	1	1	1	1	1
z4_z8	0.337430692	0.513509389	0.494326087	0.505673913	0	0.97029703	0.97029703	1	1	0.306930693
z4_z9	0.030562394	0.096885898	0.78471698	0.21528302	0.093011676	1	1	1	1	0.98019802
z5_z10	0.096821886	0.158811306	0.886353987	0.113646013	0.055993875	1	1	1	1	0.782178218
z5_z11	0.243166815	0.388605505	0.595215703	0.404784297	0.040802251	1	1	1	1	1
z5_z12	0.548301909	0.714535793	0.394191555	0.605808445	0.004860254	1	1	1	1	0.01980198
z5_z13	0.028525681	0.092233431	0.864448467	0.135551533	0.908164704	1	1	1	1	1
z5_z14	0.051785287	0.109190617	0.895348915	0.104651085	0.061820113	1	1	1	1	0.99009901
z5_z6	0.108067708	0.170682787	0.726945413	0.273054587	0.023545662	1	1	1	1	0.821782178
z5_z7	0.063281836	0.125544671	0.92245561	0.07754439	0.076463522	1	1	1	1	0.97029703
z5_z8	0.469127799	0.67080476	0.564893292	0.435106708	0.009629469	1	1	1	1	0.415841584
z5_z9	0.047592353	0.100107395	0.873005909	0.126994091	0.071029392	1	1	1	1	0.96039604
z6_z10	0.218488929	0.346826692	0.033898487	0.966101513	0.174019207	0.96039604	0.97029703	0.841584158	0.841584158	1
z6_z11	0.74549429	0.829848312	0.03082137	0.96917863	0.178918485	0.95049505	0.98019802	0.920792079	0.920792079	1
z6_z12	0.081852907	0.125611428	0.09670736	0.90329264	0.467069436	1	1	1	1	1
z6_z13	0.039635342	0.190428007	0	1	0.611001731	1	1	0.316831683	0.316831683	1
z6_z14	0.239559296	0.338927072	0.087679718	0.912320282	0.043074458	1	1	1	1	0.95049505
z6_z7	0.134141306	0.275019892	0.022444776	0.977555224	0.120212575	1	1	0.772277228	0.772277228	1
z6_z8	0.249824643	0.398678771	0.056766432	0.943233568	0.03944304	1	1	1	1	0.99009901
z6_z9	0.647843638	0.772486851	0.054137058	0.945862942	0.051252056	0.920792079	0.930693069	0.99009901	0.99009901	0.772277228
z7_z10	0.125050405	0.219520471	0.159409635	0.840590365	0.220876232	1	1	1	1	1
z7_z11	0.063494767	0.1329172	0.227444923	0.772555077	0.337032062	1	1	1	1	1
z7_z12	0.048056496	0.089289431	0.324551671	0.675448329	0.744432941	1	1	1	1	1
z7_z13	0.159029275	0.381827015	0	1	0.534938999	1	1	0.069306931	0.069306931	1
z7_z14	0.369847396	0.541111944	0.07735003	0.92264997	0.007631662	0.881188119	0.930693069	1	1	0.287128713
z7_z8	0.137933044	0.293706249	0.239826315	0.760173685	0.060464268	1	1	1	1	1
z7_z9	0.059272432	0.16759079	0.286363111	0.713636889	0.048200028	1	1	1	1	0.930693069
z8_z10	0.235185149	0.359895858	0.031121762	0.968878238	0.222233522	1	1	0.900990099	0.900990099	1
z8_z11	0.435842949	0.57297553	0.001882403	0.998117597	0.129790339	0.99009901	1	0.089108911	0.089108911	1
z8_z12	0.374422683	0.598675553	0.005320079	0.994679921	0.212926368	0.930693069	0.930693069	0.455445545	0.455445545	1
z8_z13	0.024900312	0.128573279	0	1	0.754863776	1	1	0.227722772	0.227722772	1
z8_z14	0.160350683	0.246771039	0.164512671	0.835487329	0.128246449	1	1	1	1	1
z8_z9	0.302820999	0.452133236	0.06437282	0.93562718	0.098864597	1	1	1	1	0.99009901
z9_z10	0.096005743	0.154605933	0.103900287	0.896099713	0.412158464	1	1	1	1	1
z9_z11	0.632411991	0.765811703	0.044614998	0.955385002	0.320590254	1	1	0.930693069	0.930693069	1
z9_z12	0.025257924	0.062269959	0.136709609	0.863290391	0.64429696	1	1	1	1	1
z9_z13	0.002721388	0.048001906	0	1	0.833844831	1	1	0.138613861	0.138613861	1
z9_z14	0.112836817	0.170607686	0.150062976	0.849937024	0.157372479	1	1	1	1	1
