# Supplementary material for: G‐space versus E‐space: Are hornets (Hymenoptera: Vespidae) at equilibrium with honeybees in Asia?
Source: Ecol Evol. 2024 Jun 30;14(7):e11615. doi: 10.1002/ece3.11615 (PMC11214857; doi:10.1002/ece3.11615)
Supplement: Supplementary file 2 — Data S2. [file ECE3-14-e11615-s002.csv]

Pair	D	I	Expansion	Stability	Unfilling	p_D	p_I	p_Expansion	p_Stability	p_Unfilling
z1_z10	0.269303649	0.481701391	0.005377269	0.994622731	0.202559515	0.178217822	0.168316832	0.079207921	0.079207921	0.00990099
z1_z11	0.616208119	0.759419807	0.019809972	0.980190028	0.230509434	0.01980198	0.01980198	0.267326733	0.267326733	0.188118812
z1_z12	0.072167761	0.123191852	0.083409923	0.916590077	0.49156271	0.306930693	0.356435644	0.297029703	0.297029703	0.237623762
z1_z13	0.026245543	0.157569228	0	1	0.691733699	0.168316832	0.178217822	0.316831683	0.316831683	0.089108911
z1_z14	0.261502046	0.403229322	0.018147692	0.981852308	0.045159696	0.316831683	0.316831683	0.03960396	0.03960396	0.059405941
z1_z2	0.635623254	0.737653597	0.094650784	0.905349216	0.07337755	0.03960396	0.079207921	0.435643564	0.435643564	0.168316832
z1_z3	0.066272095	0.212107128	0.063534621	0.936465379	0.541893201	0.306930693	0.257425743	0.297029703	0.297029703	0.227722772
z1_z4	0.122131015	0.275422224	0.028623071	0.971376929	0.322060657	0.277227723	0.257425743	0.306930693	0.306930693	0.118811881
z1_z5	0.100045624	0.1716606	0.08617217	0.91382783	0.494147605	0.316831683	0.336633663	0.316831683	0.316831683	0.207920792
z1_z6	0.740926462	0.88399734	0.001741123	0.998258877	0.033351212	0.01980198	0.02970297	0.02970297	0.02970297	0.02970297
z1_z7	0.16350333	0.355737703	0.005164497	0.994835503	0.123784372	0.425742574	0.356435644	0.089108911	0.089108911	0.059405941
z1_z8	0.324859726	0.481110304	0.048647987	0.951352013	0.064126232	0.247524752	0.257425743	0.207920792	0.207920792	0.148514851
z1_z9	0.591354333	0.748855335	0.021889691	0.978110309	0.065889412	0.01980198	0.03960396	0.237623762	0.237623762	0.00990099
z10_z11	0.200548404	0.256483696	0.113606159	0.886393841	0.098635317	0.257425743	0.287128713	0.02970297	0.02970297	0.158415842
z10_z12	0.049800443	0.0863881	0.174383912	0.825616088	0.612762007	0.465346535	0.465346535	0.168316832	0.168316832	0.396039604
z10_z13	0.051958348	0.222003336	0	1	0.406562717	0.277227723	0.237623762	0.079207921	0.079207921	0.069306931
z10_z14	0.200175462	0.262984453	0.328917071	0.671082929	0.099612274	0.257425743	0.386138614	0.198019802	0.198019802	0.316831683
z11_z12	0.166261948	0.289891833	0.057563074	0.942436926	0.194619843	0.188118812	0.148514851	0.079207921	0.079207921	0.089108911
z11_z13	0.021075343	0.123922664	0.007222077	0.992777923	0.64544837	0.158415842	0.138613861	0.069306931	0.069306931	0.198019802
z11_z14	0.11609691	0.195142665	0.421195449	0.578804551	0.089920601	0.376237624	0.425742574	0.277227723	0.277227723	0.237623762
z12_z13	0.017422003	0.069439482	0.613595619	0.386404381	0.832462039	0.227722772	0.217821782	0.297029703	0.297029703	0.237623762
z12_z14	0.037380675	0.076612668	0.721180306	0.278819694	0.188370414	0.504950495	0.544554455	0.465346535	0.465346535	0.405940594
z13_z14	0.034785005	0.178918043	0.697561582	0.302438418	0	0.277227723	0.287128713	0.168316832	0.168316832	0.316831683
z2_z10	0.29076746	0.460096402	0.033542233	0.966457767	0.232925562	0.287128713	0.267326733	0.257425743	0.257425743	0.217821782
z2_z11	0.632538892	0.79784608	0	1	0.188448524	0.00990099	0.00990099	0.01980198	0.01980198	0.168316832
z2_z12	0.140187875	0.324885781	0.006622358	0.993377642	0.271024756	0.405940594	0.386138614	0.168316832	0.168316832	0.277227723
z2_z13	0.008763717	0.078113418	0	1	0.841744277	0.405940594	0.386138614	0.326732673	0.326732673	0.287128713
z2_z14	0.10742023	0.16580312	0.173995345	0.826004655	0.237161243	0.584158416	0.603960396	0.435643564	0.435643564	0.435643564
z2_z3	0.095227127	0.279300069	0.000100365	0.999899635	0.200218839	0.445544554	0.326732673	0.099009901	0.099009901	0.108910891
z2_z4	0.15635054	0.340526511	0.003054942	0.996945058	0.246717404	0.346534653	0.316831683	0.00990099	0.00990099	0.178217822
z2_z5	0.212985541	0.43092986	0.005408836	0.994591164	0.274989938	0.277227723	0.237623762	0.108910891	0.108910891	0.188118812
z2_z6	0.545401513	0.702412883	0.036476627	0.963523373	0.136797715	0.02970297	0.089108911	0.108910891	0.108910891	0.277227723
z2_z7	0.053860478	0.123892272	0.099492165	0.900507835	0.368354595	0.564356436	0.564356436	0.336633663	0.336633663	0.336633663
z2_z8	0.424029083	0.610982839	0.044751328	0.955248672	0.110742719	0.198019802	0.207920792	0.128712871	0.128712871	0.287128713
z2_z9	0.526874589	0.675342127	0.125946678	0.874053322	0.20369644	0.089108911	0.108910891	0.257425743	0.257425743	0.059405941
z3_z10	0.075142888	0.16496802	0.665574663	0.334425337	0.122045602	0.455445545	0.415841584	0.475247525	0.475247525	0.217821782
z3_z11	0.13589241	0.306807567	0.231719189	0.768280811	0.096196492	0.217821782	0.138613861	0.099009901	0.099009901	0.188118812
z3_z12	0.333483522	0.519243579	0.068871092	0.931128908	0.090977512	0.138613861	0.138613861	0.02970297	0.02970297	0.178217822
z3_z13	0.069385505	0.122734517	0.697437493	0.302562507	0.855008568	0.198019802	0.297029703	0.346534653	0.346534653	0.237623762
z3_z14	0.032643088	0.12139172	0.795669959	0.204330041	0.129746952	0.594059406	0.514851485	0.514851485	0.514851485	0.495049505
z3_z4	0.515742496	0.7038576	0.071042801	0.928957199	0.087405668	0.04950495	0.059405941	0.02970297	0.02970297	0.178217822
z3_z5	0.352392526	0.512940976	0.073170513	0.926829487	0.092707631	0.168316832	0.188118812	0.069306931	0.069306931	0.277227723
z3_z6	0.076274181	0.212995246	0.397976728	0.602023272	0.091698182	0.297029703	0.257425743	0.217821782	0.217821782	0.366336634
z3_z7	0.043276947	0.129584574	0.838146124	0.161853876	0.188624845	0.435643564	0.405940594	0.495049505	0.495049505	0.376237624
z3_z8	0.231575419	0.428134988	0.257223781	0.742776219	0.056894612	0.188118812	0.158415842	0.089108911	0.089108911	0.366336634
z3_z9	0.016913649	0.080460201	0.700923334	0.299076666	0.131468881	0.316831683	0.297029703	0.425742574	0.425742574	0.118811881
z4_z10	0.20276457	0.315801553	0.288093947	0.711906053	0.077851601	0.277227723	0.287128713	0.356435644	0.356435644	0.168316832
z4_z11	0.215679888	0.396170151	0.134909308	0.865090692	0.031290608	0.178217822	0.128712871	0.069306931	0.069306931	0.02970297
z4_z12	0.4018594	0.557598008	0.042971581	0.957028419	0.060507833	0.099009901	0.128712871	0.04950495	0.04950495	0.148514851
z4_z13	0.055191025	0.147612871	0.173335296	0.826664704	0.770167962	0.168316832	0.198019802	0.227722772	0.227722772	0.237623762
z4_z14	0.104924017	0.221159978	0.491001516	0.508998484	0.0768456	0.435643564	0.405940594	0.376237624	0.376237624	0.346534653
z4_z5	0.533501473	0.655654111	0.036917332	0.963082668	0.066800054	0.089108911	0.108910891	0.04950495	0.04950495	0.118811881
z4_z6	0.135206146	0.274111062	0.219282726	0.780717274	0.04891905	0.188118812	0.138613861	0.089108911	0.089108911	0.118811881
z4_z7	0.067300194	0.152385408	0.418771512	0.581228488	0.169758329	0.495049505	0.465346535	0.415841584	0.415841584	0.346534653
z4_z8	0.337430692	0.513509389	0.190404981	0.809595019	0.006304211	0.148514851	0.138613861	0.089108911	0.089108911	0.118811881
z4_z9	0.030562394	0.096885898	0.541886366	0.458113634	0.071806183	0.326732673	0.267326733	0.287128713	0.287128713	0.02970297
z5_z10	0.096821886	0.158811306	0.580575071	0.419424929	0.184908225	0.316831683	0.326732673	0.366336634	0.366336634	0.207920792
z5_z11	0.243166815	0.388605505	0.172144623	0.827855377	0.070030504	0.099009901	0.099009901	0.089108911	0.089108911	0.059405941
z5_z12	0.548301909	0.714535793	0.033162436	0.966837564	0.033589194	0.128712871	0.128712871	0.04950495	0.04950495	0.079207921
z5_z13	0.028525681	0.092233431	0.630018667	0.369981333	0.763547144	0.188118812	0.217821782	0.435643564	0.435643564	0.306930693
z5_z14	0.051785287	0.109190617	0.723031486	0.276968514	0.156462858	0.504950495	0.485148515	0.495049505	0.495049505	0.336633663
z5_z6	0.108067708	0.170682787	0.341818954	0.658181046	0.108851112	0.306930693	0.366336634	0.247524752	0.247524752	0.316831683
z5_z7	0.063281836	0.125544671	0.745181463	0.254818537	0.243263002	0.396039604	0.396039604	0.475247525	0.475247525	0.277227723
z5_z8	0.469127799	0.67080476	0.20722746	0.79277254	0.009355917	0.069306931	0.059405941	0.099009901	0.099009901	0.168316832
z5_z9	0.047592353	0.100107395	0.618760975	0.381239025	0.151703828	0.247524752	0.237623762	0.376237624	0.376237624	0.079207921
z6_z10	0.218488929	0.346826692	0.041198703	0.958801297	0.118143134	0.178217822	0.247524752	0.178217822	0.178217822	0.02970297
z6_z11	0.74549429	0.829848312	0.038716012	0.961283988	0.119755523	0.00990099	0.03960396	0.247524752	0.247524752	0.099009901
z6_z12	0.081852907	0.125611428	0.109352404	0.890647596	0.344443331	0.316831683	0.346534653	0.207920792	0.207920792	0.128712871
z6_z13	0.039635342	0.190428007	0	1	0.621306701	0.168316832	0.158415842	0.207920792	0.207920792	0.089108911
z6_z14	0.239559296	0.338927072	0.104026142	0.895973858	0.029935549	0.267326733	0.277227723	0.128712871	0.128712871	0.079207921
z6_z7	0.134141306	0.275019892	0.031628144	0.968371856	0.104410511	0.435643564	0.405940594	0.108910891	0.108910891	0.108910891
z6_z8	0.249824643	0.398678771	0.080989715	0.919010285	0.025182132	0.386138614	0.405940594	0.188118812	0.188118812	0.099009901
z6_z9	0.647843638	0.772486851	0.097908999	0.902091001	0.033056231	0.02970297	0.069306931	0.297029703	0.297029703	0.00990099
z7_z10	0.125050405	0.219520471	0.159409635	0.840590365	0.220876232	0.356435644	0.386138614	0.267326733	0.267326733	0.188118812
z7_z11	0.063494767	0.1329172	0.227444923	0.772555077	0.337032062	0.544554455	0.504950495	0.336633663	0.336633663	0.336633663
z7_z12	0.048056496	0.089289431	0.324551671	0.675448329	0.744432941	0.455445545	0.475247525	0.445544554	0.445544554	0.475247525
z7_z13	0.159029275	0.381827015	0	1	0.534938999	0.069306931	0.03960396	0.138613861	0.138613861	0.079207921
z7_z14	0.369847396	0.541111944	0.07735003	0.92264997	0.007631662	0.148514851	0.178217822	0.02970297	0.02970297	0.059405941
z7_z8	0.137933044	0.293706249	0.239826315	0.760173685	0.060464268	0.445544554	0.425742574	0.237623762	0.237623762	0.247524752
z7_z9	0.059272432	0.16759079	0.286363111	0.713636889	0.048200028	0.534653465	0.485148515	0.346534653	0.346534653	0.00990099
z8_z10	0.235185149	0.359895858	0.031121762	0.968878238	0.222233522	0.188118812	0.227722772	0.188118812	0.188118812	0.069306931
z8_z11	0.435842949	0.57297553	0.001882403	0.998117597	0.129790339	0.069306931	0.089108911	0.04950495	0.04950495	0.079207921
z8_z12	0.374422683	0.598675553	0.005320079	0.994679921	0.212926368	0.118811881	0.108910891	0.217821782	0.217821782	0.207920792
z8_z13	0.024900312	0.128573279	0	1	0.754863776	0.306930693	0.297029703	0.326732673	0.326732673	0.287128713
z8_z14	0.160350683	0.246771039	0.164512671	0.835487329	0.128246449	0.425742574	0.455445545	0.217821782	0.217821782	0.118811881
z8_z9	0.302820999	0.452133236	0.06437282	0.93562718	0.098864597	0.128712871	0.128712871	0.118811881	0.118811881	0.00990099
z9_z10	0.096005743	0.154605933	0.103900287	0.896099713	0.412158464	0.386138614	0.386138614	0.059405941	0.059405941	0.316831683
z9_z11	0.632411991	0.765811703	0.044614998	0.955385002	0.320590254	0.03960396	0.069306931	0.00990099	0.00990099	0.306930693
z9_z12	0.025257924	0.062269959	0.136709609	0.863290391	0.64429696	0.356435644	0.336633663	0.059405941	0.059405941	0.396039604
z9_z13	0.002721388	0.048001906	0	1	0.833844831	0.158415842	0.118811881	0.01980198	0.01980198	0.336633663
z9_z14	0.112836817	0.170607686	0.150062976	0.849937024	0.157372479	0.603960396	0.653465347	0.00990099	0.00990099	0.425742574
